# Supplementary material for: Effects of Road Dust Particle Size on Mineralogy, Chemical Bulk Content, Pollution and Health Risk Analyses
Source: Int J Environ Res Public Health. 2023 Aug 26;20(17):6655. doi: 10.3390/ijerph20176655 (PMC10488125; doi:10.3390/ijerph20176655)
Supplement: Supplementary file 1 [file ijerph-20-06655-s001.zip]

Archive with 1 entries (1 files):
- ijerph-2459274-supplementary.xlsx
