# Supplementary material for: Effects of Road Dust Particle Size on Mineralogy, Chemical Bulk Content, Pollution and Health Risk Analyses
Source: Int J Environ Res Public Health. 2023 Aug 26;20(17):6655. doi: 10.3390/ijerph20176655 (PMC10488125; doi:10.3390/ijerph20176655)
Supplement: Supplementary file 1 [file ijerph-20-06655-s001.zip › ijerph-2459274-supplementary.xlsx]

## Sheet: Table S1
Road Dust Particle Size Effect on Mineralogy, Chemical Bulk Content and Associated Pollution Assessment and Health Risk Analysis
Navarro-Ciurana, D., Corbella, C., Meroño, D.
Table S1. Results for analyzed standards, as reported by ActLabs Ltd.
Element:	SiO2	Al2O3	Fe2O3(T)	MnO	MgO	CaO	Na2O	K2O	TiO2	P2O5	Sc	Be	V	Sr	Zr	Ba	Cr	Co	Ni	Cu	Zn	Ga	As	Rb	Y	Nb	Mo	Sn	Sb	Cs	La	Ce	Pr	Nd	Sm	Eu	Gd	Tb	Dy	Ho	Er	Tm	Yb	Lu	Hf	W	Tl	Pb	Th
Units:	wt. %	wt. %	wt. %	wt. %	wt. %	wt. %	wt. %	wt. %	wt. %	wt. %	mg kg-1	mg kg-1	mg kg-1	mg kg-1	mg kg-1	mg kg-1	mg kg-1	mg kg-1	mg kg-1	mg kg-1	mg kg-1	mg kg-1	mg kg-1	mg kg-1	mg kg-1	mg kg-1	mg kg-1	mg kg-1	mg kg-1	mg kg-1	mg kg-1	mg kg-1	mg kg-1	mg kg-1	mg kg-1	mg kg-1	mg kg-1	mg kg-1	mg kg-1	mg kg-1	mg kg-1	mg kg-1	mg kg-1	mg kg-1	mg kg-1	mg kg-1	mg kg-1	mg kg-1	mg kg-1
Lower Detection Limit:	0.01	0.01	0.01	0.005	0.01	0.01	0.01	0.01	0.001	0.01	1	1	5	2	1	2	20	1	20	10	30	1	5	1	0.5	0.2	2	1	0.2	0.1	0.05	0.05	0.01	0.05	0.01	0.005	0.01	0.01	0.01	0.01	0.01	0.005	0.01	0.002	0.1	0.5	0.05	5	0.05
Upper Detection Limit:																	10000	1000	10000	10000	10000	500	2000	1000	10000	1000	100	1000	200	1000	2000	3000	1000	2000	1000	1000	1000	1000	1000	1000	1000	1000	1000	1000	1000	5000	1000	10000	2000
Mthodology	ICP-OES	ICP-OES	ICP-OES	ICP-OES	ICP-OES	ICP-OES	ICP-OES	ICP-OES	ICP-OES	ICP-OES	ICP-OES	ICP-OES	ICP-OES	ICP-OES	ICP-OES	ICP-OES	ICP-MS	ICP-MS	ICP-MS	ICP-MS	ICP-MS	ICP-MS	ICP-MS	ICP-MS	ICP-MS	ICP-MS	ICP-MS	ICP-MS	ICP-MS	ICP-MS	ICP-MS	ICP-MS	ICP-MS	ICP-MS	ICP-MS	ICP-MS	ICP-MS	ICP-MS	ICP-MS	ICP-MS	ICP-MS	ICP-MS	ICP-MS	ICP-MS	ICP-MS	ICP-MS	ICP-MS	ICP-MS	ICP-MS
Method Blank																	< 20	< 1	< 20	< 10	< 30	< 1	< 5	< 1	< 0.5	< 0.2	< 2	< 1	< 0.2	< 0.1	< 0.05	< 0.05	< 0.01	< 0.05	< 0.01	< 0.005	< 0.01	< 0.01	< 0.01	< 0.01	< 0.01	< 0.005	< 0.01	< 0.002	< 0.1	< 0.5	< 0.05	< 5	< 0.05
Method Blank																	< 20	< 1	< 20	< 10	< 30	< 1	< 5	< 1	< 0.5	< 0.2	< 2	< 1	< 0.2	< 0.1	< 0.05	< 0.05	< 0.01	< 0.05	< 0.01	< 0.005	< 0.01	< 0.01	< 0.01	< 0.01	< 0.01	< 0.005	< 0.01	< 0.002	< 0.1	< 0.5	< 0.05	< 5	< 0.05
NIST 694 Meas	11.16	1.89	0.74	0.013	0.36	41.66	0.86	0.54	0.115	30.19			1601
NIST 694 Cert	11.2	1.8	0.79	0.0116	0.33	43.6	0.86	0.51	0.11	30.2			1740
% Recovery from NIST 694	99.6429	105	93.6709	112.069	109.091	95.5505	100	105.882	104.545	99.9669			92.0115
GBW 07113 Meas	72.38	12.77	3.29	0.144	0.15	0.58	2.44	5.38	0.284	0.03	5	4	< 5	41	393	507
GBW 07113 Cert	72.8	13	3.21	0.14	0.16	0.59	2.57	5.43	0.3	0.05	5	4	5	43	403	506
% Recovery from GBW 07113	99.4231	98.2308	102.492	102.857	93.75	98.3051	94.9416	99.0792	94.6667	60	100	100		95.3488	97.5186	100.198
NIST 696 Meas	3.78	52.17	8.71	0.008	0.03	0.04		< 0.01	2.594	0.04			381		1009
NIST 696 Cert	3.79	54.5	8.7	0.004	0.012	0.018		0.009	2.64	0.05			403		1037
Difference (%) from NIST 696	99.7361	95.7248	100.115	200	250	222.222			98.2576	80			94.5409		97.2999
SY-4 Meas	49.81	20.37	6.09	0.109	0.53	7.99	6.97	1.67	0.287	0.13	< 1	3	7	1210	561	356
SY-4 Cert	49.9	20.69	6.21	0.108	0.54	8.05	7.1	1.66	0.287	0.131	1.1	2.6	8	1191	517	340
% Recovery from SY-4	99.8196	98.4534	98.0676	100.926	98.1481	99.2547	98.169	100.602	100	99.2366		115.385	87.5	101.595	108.511	104.706
DNC-1a Meas	47.25	18.26	9.79	0.146	10.53	11.17	1.89	0.22	0.477	0.05	31		152	145	35	106
DNC-1a Cert	47.15	18.34	9.97	0.15	10.13	11.49	1.89	0.234	0.48	0.07	31		148	144	38	118
% Recovery from DNC-1a	100.212	99.5638	98.1946	97.3333	103.949	97.215	100	94.0171	99.375	71.4286	100		102.703	100.694	92.1053	89.8305
BCR-2 Meas	54.03	13.22	13.72	0.199	3.64	6.96	3.1	1.8	2.231	0.38	33		420	341	185	709
BCR-2 Cert	54.1	13.5	13.8	0.196	3.59	7.12	3.16	1.79	2.26	0.35	33		416	346	188	683
% Recovery from BCR-2	99.8706	97.9259	99.4203	101.531	101.393	97.7528	98.1013	100.559	98.7168	108.571	100		100.962	98.5549	98.4043	103.807
BCR-2 Meas	52.94	13.11	13.63	0.194	3.65	6.96	3.1	1.76	2.239	0.34	33		423	341	171	700
BCR-2 Cert	54.1	13.5	13.8	0.196	3.59	7.12	3.16	1.79	2.26	0.35	33		416	346	188	683
% Recovery BCR-2	97.8558	97.1111	98.7681	98.9796	101.671	97.7528	98.1013	98.324	99.0708	97.1429	100		101.683	98.5549	90.9574	102.489
BIR-1a Meas	48.87	15.63	11.42	0.17	10.07	13.34	1.83	0.02	0.984	0.02	44	< 1	333	110	15	8	390	50	180	130	70	15			15.1	0.6			0.5		0.7	2.1		2.3	1.1	0.51	1.9						1.7	0.27	0.7			< 5
BIR-1a Cert	47.96	15.5	11.3	0.175	9.7	13.3	1.82	0.03	0.96	0.021	44	0.58	310	110	18	6	370	52	170	125	70	16			16	0.6			0.58		0.63	1.9		2.5	1.1	0.55	2						1.7	0.3	0.6			3
% Recovery BIR-1a	101.897	100.839	101.062	97.1429	103.814	100.301	100.549	66.6667	102.5	95.2381	100		107.419	100	83.3333	133.333	105.405	96.1538	105.882	104	100	93.75			94.375	100			86.2069		111.111	110.526		92	100	92.7273	95						100	90	116.667
W-2b Meas	52.14	15.19	10.84	0.167	6.61	10.81	2.21	0.61	1.081	0.13	36	< 1	270	197	88	181	90	43	80	110	80	17	< 5	20	20.8	8			0.8	0.9	10.9	24.7		12.8	3.2	1.1		0.62	4	0.83	2.3	0.33	2.1	0.34	2.7				2.2
W-2b Cert	52.4	15.4	10.7	0.163	6.37	10.9	2.14	0.626	1.06	0.14	36	1.3	262	190	94	182	92	43	70	110	80	17	1.2	21	24	7.9			0.79	0.99	10	23		13	3.3	1		0.63	3.6	0.76	2.5	0.38	2.1	0.33	2.6				2.4
% Recovery from W-2b	99.5038	98.6364	101.308	102.454	103.768	99.1743	103.271	97.4441	101.981	92.8571	100		103.053	103.684	93.617	99.4505	97.8261	100	114.286	100	100	100		95.2381	86.6667	101.266			101.266	90.9091	109	107.391		98.4615	96.9697	110		98.4127	111.111	109.211	92	86.8421	100	103.03	103.846				91.6667
BIR-1a Meas																	380	51	180	130	70	15			14.7	0.6			0.5		0.7	2		2.4	1.2	0.54	1.8						1.6	0.27	0.6			< 5
BIR-1a Cert																	370	52	170	125	70	16			16	0.6			0.58		0.63	1.9		2.5	1.1	0.55	2						1.7	0.3	0.6			3
% Recovery from BIR-1a																	102.703	98.0769	105.882	104	100	93.75			91.875	100			86.2069		111.111	105.263		96	109.091	98.1818	90						94.1176	90	100
W-2b Meas																	90	43	70	110	80	17		20	20.3	7.5			0.8			23.2		13.4	3.4	1.1		0.63	3.9	0.78	2.3	0.32	2	0.32	2.5				2.3
W-2b Cert																	92	43	70	110	80	17		21	24	7.9			0.79			23		13	3.3	1		0.63	3.6	0.76	2.5	0.38	2.1	0.33	2.6				2.4
% Recovery from W-2b																	97.8261	100	100	100	100	100		95.2381	84.5833	94.9367			101.266			100.87		103.077	103.03	110		100	108.333	102.632	92	84.2105	95.2381	96.9697	96.1538				95.8333
ZW-C Meas																	60				1080	93		> 1000	33	216	4	> 1000	4.6	271	31.9	107	9.6	24.4	6.6		4.6			2		1.7	15	2.39	10.1	318	33.2	76	45.3
ZW-C Cert																	56				1050	99		8500	33	198	4.3	1300	4.2	260	30	97	9.5	25	6.6		4.7			2		1.6	14	2.2	9.7	320	34	80	43
% Recovery from ZW-C																	107.143				102.857	93.9394			100	109.091	93.0233		109.524	104.231	106.333	110.309	101.053	97.6	100		97.8723			100		106.25	107.143	108.636	104.124	99.375	97.6471	95	105.349
ZW-C Meas																	60				1090	92		> 1000	33	226	4	> 1000	4.9	271	30.3	100	9.8	26	7		4.6					1.7	15	2.37	10	323	33.7	76	45.8
ZW-C Cert																	56				1050	99		8500	33	198	4.3	1300	4.2	260	30	97	9.5	25	6.6		4.7					1.6	14	2.2	9.7	320	34	80	43
% Recovery from ZW-C																	107.143				103.81	92.9293			100	114.141	93.0233		116.667	104.231	101	103.093	103.158	104	106.061		97.8723					106.25	107.143	107.727	103.093	100.937	99.1176	95	106.512
OREAS 101b (Fusion) Meas																		44	< 20	420					172		19				781	1270	124	374	48	7.49		5.48	32.4	6.45	19.5	2.76	17.8	2.72					37.5
OREAS 101b (Fusion) Cert																		47	9	420					178		21				789	1331	127	378	48	7.77		5.37	32.1	6.34	18.7	2.66	17.6	2.58					37.1
% Recovery from OREAS 101b																		93.617		100					96.6292		90.4762				98.9861	95.417	97.6378	98.9418	100	96.3964		102.048	100.935	101.735	104.278	103.759	101.136	105.426					101.078
OREAS 101b (Fusion) Meas																		42	< 20	410					165		19				768	1350	125	384	49	7.76		5.2	30.8	6.24	18.4	2.65	17.3	2.58					36.2
OREAS 101b (Fusion) Cert																		47	9	420					178		21				789	1331	127	378	48	7.77		5.37	32.1	6.34	18.7	2.66	17.6	2.58					37.1
% Recovery from OREAS 101b																		89.3617		97.619					92.6966		90.4762				97.3384	101.427	98.4252	101.587	102.083	99.8713		96.8343	95.9502	98.4227	98.3957	99.6241	98.2955	100					97.5741
NCS DC86318 Meas																								393	> 10000					11.8	1870	431	706	> 2000	> 1000	18.3	> 1000	461	> 1000	553	> 1000	252	> 1000	245					70
NCS DC86318 Cert																								369.42	17008					11.88	1960	432	737	3429	1725	18.91	2168	468	3224	560	1750	271	1844	264					67
% Recovery from NCS DC86318																								106.383						99.3266	95.4082	99.7685	95.7938			96.7742		98.5043		98.75		92.9889		92.803					104.478
NCS DC86318 Meas																								376	> 10000					11.2	> 2000	402	737	> 2000	> 1000	18.9	> 1000	492	> 1000	596	> 1000	269	> 1000	259					68.1
NCS DC86318 Cert																								369.42	17008					11.88	1960	432	737	3429	1725	18.91	2168	468	3224	560	1750	271	1844	264					67
% Recovery from NCS DC86318																								101.781						94.2761		93.0556	100			99.9471		105.128		106.429		99.262		98.1061					101.642
USZ 25-2006 Meas																		35	70		600				923						> 2000	> 3000	> 1000	> 2000	855	197							51					1180
USZ 25-2006 Cert																		32.5	70.8		600				959						19300	29000	2800	8800	900	211							54.5					1100
% Recovery from USZ 25-2006																		107.692	98.8701		100				96.2461										95	93.3649							93.578					107.273
USZ 42-2006 Meas																					450		241	61	164	34	35				> 2000	> 3000	> 1000	> 2000	519	86			55	8.05			17.4					1600	875
USZ 42-2006 Cert																					469		224	67.12	167	31	34.4				21100	27600	2300	6500	539	87.22			57.63	7.86			17.85					1600	946
% Recovery from USZ 42-2006																					95.9488		107.589	90.882	98.2036	109.677	101.744								96.2894	98.6012			95.4364	102.417			97.479					100	92.4947
USZ 42-2006 Meas																					460		243	60	162		37				> 2000	> 3000	> 1000	> 2000	523	87			53	8.06			18.9					1750	1020
USZ 42-2006 Cert																					469		224	67.12	167		34.4				21100	27600	2300	6500	539	87.22			57.63	7.86			17.85					1600	946
% Recovery from USZ 42-2006																					98.081		108.482	89.3921	97.006		107.558								97.0315	99.7478			91.966	102.545			105.882					109.375	107.822
REE-1 Meas																	290		20	80			114	> 1000	5100	> 1000		509		1.1	1640	> 3000	444	1470	393	24	437	111	892	203	704	106	674		485				717
REE-1 Cert																	277		24.7	79.7			124	1050	5480	4050		498		1.07	1661	3960	435	1456	381	23.5	433	106	847	208	701	106	678		479				719
% Recovery from REE-1																	104.693		80.9717	100.376			91.9355		93.0657			102.209		102.804	98.7357		102.069	100.962	103.15	102.128	100.924	104.717	105.313	97.5962	100.428	100	99.41		101.253				99.7218
REE-1 Meas																	280		20	80			112	> 1000	5870	> 1000		503		1.1	1780	> 3000	446	1520	406	24.9	435	116	906	218	742	114	729		505				775
REE-1 Cert																	277		24.7	79.7			124	1050	5480	4050		498		1.07	1661	3960	435	1456	381	23.5	433	106	847	208	701	106	678		479				719
% Recovery from REE-1																	101.083		80.9717	100.376			90.3226		107.117			101.004		102.804	107.164		102.529	104.396	106.562	105.957	100.462	109.434	106.966	104.808	105.849	107.547	107.522		105.428				107.789
mean recovery rates	99.7735	99.0539	99.2332	112.588	118.398	111.948	99.1417	95.3218	99.9015	89.3824	100	107.692	98.734	99.7761	95.2183	104.831	102.978	97.8431	98.1234	100.796	100.077	95.7281	99.5824	96.4857	95.2665	104.159	96.0502	101.606	100.189	99.7973	103.619	102.712	100.083	99.7025	101.174	100.284	97.0217	101.885	102.001	102.231	98.8251	98.6734	100.534	99.2699	103.82	100.156	98.3824	101.33	100.997
standard deviation	1.10758	1.52914	1.59778	35.3613	52.8209	43.741	2.59539	12.1781	2.41624	16.1758	0	10.8786	6.59328	2.64763	7.25183	13.5053	3.78488	5.75925	12.7414	2.1672	2.31074	3.32737	9.79005	6.49355	5.85621	6.86101	7.00454	0.851936	12.2635	5.27722	5.96461	5.84527	2.60364	3.89579	4.32731	5.51226	4.04722	4.27787	6.97194	3.55797	5.91582	8.19145	4.99112	6.9295	5.95457	1.10485	1.03986	6.74434	5.67249
number of standards	9	9	9	9	9	9	9	9	9	9	9	9	9	9	9	9	8	7	7	8	9	6	4	6	13	6	6	2	6	7	10	10	8	10	13	12	6	8	8	11	6	10	13	10	8	2	2	5	12
[truncated: 1 more columns]

## Sheet: Table S2
Road Dust Particle Size Effect on Mineralogy, Chemical Bulk Content and Associated Pollution Assessment and Health Risk Analysis
Navarro-Ciurana, D., Corbella, C., Meroño, D.
Table S2. Certified reference materials (CRMs)
CRMs	Material	Provided by	Reference
NIST 694	Western Phosphate Rock	National Institute of Standards and Technology – NIST	[38]
GBW 07113	Rhyolite	National Reference Material – CNRM	[39]
NIST 696	Surinam Bauxite	National Institute of Standards and Technology – NIST	[38]
SY-4	Diorite Gneiss	Canada Centre for Mineral and Energy Technology – CANMET	[40]
DNC-1a	North Carolina Diabase	United States Geological Survey­ – USGS	[41]
BCR-2	Columbia River Basalt	United States Geological Survey­ – USGS	[39]
BIR-1a	Reykjavik Iceland Basalt	United States Geological Survey­ – USGS	[41]
W-2b	Diabase	United States Geological Survey­ – USGS	[41]
ZW-C	Zinnwaldite	Service d'Analyse des Roches et des Minéraux and Centre de Recherches Pétrographiques et Géochimiques – SARM-CRPG	[42]
OREAS 101b	Uranium-bearing	Ore Research & Exploration Pty Ltd – OREAS	[43]
NCS DC86318	Rare earth ore	NCS Testing Technology	[44]
USZ 25-2006	Rare earth ore	Central Geological Laboratory of Mongolia – CGL	[45]
USZ 42-2006	Rare earth ore	Central Geological Laboratory of Mongolia – CGL	[46]
REE-1	Rare Earth Elements, Zirconium and Niobium	Canada Centre for Mineral and Energy Technology – CANMET	[47]

## Sheet: Table S3
Road Dust Particle Size Effect on Mineralogy, Chemical Bulk Content and Associated Pollution Assessment and Health Risk Analysis
Navarro-Ciurana, D., Corbella, C., Meroño, D.
Table S3. Results for analyzed duplicates, as reported by ActLabs Ltd.
Element:	SiO2	Al2O3	Fe2O3(T)	MnO	MgO	CaO	Na2O	K2O	TiO2	P2O5	Sc	Be	V	Sr	Zr	Ba	Cr	Co	Ni	Cu	Zn	Ga	As	Rb	Y	Nb	Mo	Sn	Sb	Cs	La	Ce	Pr	Nd	Sm	Eu	Gd	Tb	Dy	Ho	Er	Tm	Yb	Lu	Hf	W	Tl	Pb	Th
Units:	wt %	wt %	wt %	wt %	wt %	wt %	wt %	wt %	wt %	wt %	mg kg-1	mg kg-1	mg kg-1	mg kg-1	mg kg-1	mg kg-1	mg kg-1	mg kg-1	mg kg-1	mg kg-1	mg kg-1	mg kg-1	mg kg-1	mg kg-1	mg kg-1	mg kg-1	mg kg-1	mg kg-1	mg kg-1	mg kg-1	mg kg-1	mg kg-1	mg kg-1	mg kg-1	mg kg-1	mg kg-1	mg kg-1	mg kg-1	mg kg-1	mg kg-1	mg kg-1	mg kg-1	mg kg-1	mg kg-1	mg kg-1	mg kg-1	mg kg-1	mg kg-1	mg kg-1
Lower Detection Limit:	0.01	0.01	0.01	0.005	0.01	0.01	0.01	0.01	0.001	0.01	1	1	5	2	1	2	20	1	20	10	30	1	5	1	0.5	0.2	2	1	0.2	0.1	0.05	0.05	0.01	0.05	0.01	0.005	0.01	0.01	0.01	0.01	0.01	0.005	0.01	0.002	0.1	0.5	0.05	5	0.05
Upper Detection Limit:																	10000	1000	10000	10000	10000	500	2000	1000	10000	1000	100	1000	200	1000	2000	3000	1000	2000	1000	1000	1000	1000	1000	1000	1000	1000	1000	1000	1000	5000	1000	10000	2000
Mthodology	ICP-OES	ICP-OES	ICP-OES	ICP-OES	ICP-OES	ICP-OES	ICP-OES	ICP-OES	ICP-OES	ICP-OES	ICP-OES	ICP-OES	ICP-OES	ICP-OES	ICP-OES	ICP-OES	ICP-MS	ICP-MS	ICP-MS	ICP-MS	ICP-MS	ICP-MS	ICP-MS	ICP-MS	ICP-MS	ICP-MS	ICP-MS	ICP-MS	ICP-MS	ICP-MS	ICP-MS	ICP-MS	ICP-MS	ICP-MS	ICP-MS	ICP-MS	ICP-MS	ICP-MS	ICP-MS	ICP-MS	ICP-MS	ICP-MS	ICP-MS	ICP-MS	ICP-MS	ICP-MS	ICP-MS	ICP-MS	ICP-MS
H1 500-800 Orig																	170	2	20	190	410	6	< 5	45	8.2	8.3	3	13	8.6	1.1	13.6	26.1	2.94	11.1	2.08	0.404	1.8	0.3	1.68	0.33	0.96	0.132	0.8	0.118	1.8	1.8	0.11	28	5.39
H1 500-800 Dup																	70	3	30	200	510	6	< 5	44	8.1	3.6	4	14	9.9	1.3	12.8	24.7	2.8	10.4	1.99	0.482	1.86	0.29	1.63	0.31	0.88	0.12	0.73	0.107	2.2	2.1	0.11	28	4.02
RDP (%)																	58.8235	20	20	2.5641	10.8696	0		1.1236	0.613497	39.4958	14.2857	3.7037	7.02703	8.33333	3.0303	2.75591	2.43902	3.25581	2.2113	8.80361	1.63934	1.69492	1.51057	3.125	4.34783	4.7619	4.57516	4.88889	10	7.69231	0	0	14.559
H1 500-800 Orig																	60	3	< 20	160	490	6	5	52	7.6	3.9	5	19	7.6	1.5	13.1	27.8	2.99	10.3	2	0.424	1.68	0.26	1.43	0.29	0.83	0.116	0.63	< 0.002	2	1.6	0.28	66	4.88
H1 500-800 Dup																	50	3	< 20	230	460	7	< 5	55	9.3	4.4	4	18	7.2	1.6	10.1	22.5	2.41	8.98	2.1	0.42	1.74	0.33	1.83	0.39	1.06	0.153	0.96	0.009	2.4	1.5	0.24	41	3.99
RDP (%)																	9.09091	0		17.9487	3.15789	7.69231		2.80374	10.0592	6.0241	11.1111	2.7027	2.7027	3.22581	12.931	10.5368	10.7407	6.84647	2.43902	0.473934	1.75439	11.8644	12.2699	14.7059	12.1693	13.7546	20.7547		9.09091	3.22581	7.69231	23.3645	10.0338
H2 500-800 Orig																	< 20	1	< 20	130	120	5	< 5	52	5	1.4	5	7	1.5	0.9	7.87	13.6	1.66	6.39	1.36	0.337	1.24	0.18	1.03	0.19	0.53	0.075	0.44	0.066	0.7	< 0.5	0.12	17	2.96
H2 500-800 Dup	42.65	6.62	2.28	0.043	1.19	15.88	1.43	1.92	0.109	0.14	2	< 1	20	185	46	556	< 20	< 1	< 20	100	110	5	< 5	47	5	4.6	5	3	2.3	0.8	6.82	13.9	1.7	6.46	1.5	0.347	1.26	0.19	1.06	0.2	0.57	0.078	0.47	0.062	0.8	< 0.5	0.11	19	2.11
RDP (%)																				13.0435	4.34783	0		5.05051	0	53.3333	0	40	21.0526	5.88235	7.14772	1.09091	1.19048	0.544747	4.8951	1.46199	0.8	2.7027	1.43541	2.5641	3.63636	1.96078	3.2967	3.125	6.66667		4.34783	5.55556	16.7653
H2 500-800 Orig																	40	1	< 20	60	350	6	< 5	53	5.8	2.1	4	5	2.7	1	8.63	17	2.07	7.47	1.44	0.376	1.19	0.18	1.13	0.21	0.69	0.102	0.56	< 0.002	1.3	0.7	0.26	99	3.03
H2 500-800 Dup																	40	1	< 20	60	360	6	< 5	52	5.2	2.1	4	5	2.5	1.1	8.35	16.6	2.01	7.15	1.5	0.379	1.15	0.19	0.93	0.2	0.61	0.077	0.51	< 0.002	1.2	2.2	0.24	71	2.71
RDP (%)																	0	0		0	1.40845	0		0.952381	5.45455	0	0	0	3.84615	4.7619	1.649	1.19048	1.47059	2.18878	2.04082	0.397351	1.7094	2.7027	9.70874	2.43902	6.15385	13.9665	4.6729		4	51.7241	4	16.4706	5.57491
H3 45-125 Orig	28.26	5.19	3.78	0.055	2.3	18.16	0.84	1.45	0.322	0.28	4	< 1	37	207	255	914	210	6	80	590	670	6	< 5	43	13.3	5.1	8	46	14.8	1.8	21.1	43.9	4.24	16.4	3.11	0.452	2.48	0.39	2.25	0.44	1.33	0.193	1.24	0.194	5.1	4.6	0.18	27	5.8
H3 45-125 Dup	28.3	5.14	3.79	0.054	2.3	18.22	0.82	1.42	0.31	0.28	4	< 1	37	199	261	910	210	6	70	620	640	6	< 5	44	13.3	5.7	8	41	14.3	1.8	20.9	43.4	4.17	15.7	2.98	0.495	2.51	0.39	2.24	0.44	1.3	0.198	1.31	0.202	5.3	5	0.15	20	5.83
RDP (%)	0.0707214	0.484027	0.1321	0.917431	0	0.164926	1.20482	1.0453	1.89873	0	0		0	1.97044	1.16279	0.219298	0	0	6.66667	2.47934	2.29008	0		1.14943	0	5.55556	0	5.74713	1.71821	0	0.47619	0.572738	0.832342	2.18069	2.13465	4.54065	0.601202	0	0.222717	0	1.14068	1.27877	2.7451	2.0202	1.92308	4.16667	9.09091	14.8936	0.257954
H3 250-500 Orig																	40	3	< 20	280	360	4	< 5	33	4.5	2.2	3	12	5.4	0.9	6.59	14.7	1.52	5.63	1.02	0.241	0.87	0.15	0.75	0.16	0.5	0.054	0.39	< 0.002	0.9	0.8	0.16	34	2.05
H3 250-500 Dup																	60	3	< 20	430	430	4	7	30	5.5	1.7	4	9	4.6	0.6	5.56	14.6	1.09	4.25	0.82	0.231	0.84	0.16	1	0.22	0.62	0.086	0.54	0.077	0.7	1.1	0.05	34	1.47
H3 250-500 Dup																	80	2	< 20	290	370	4	< 5	32	4.7	2.2	3	23	5.8	1	19	40.4	4.06	12.7	1.79	0.283	1.12	0.2	0.88	0.17	0.52	0.07	0.45	< 0.002	0.8	2.5	0.12	86	5.38
RDP (%)																	33.3333	20		1.75439	1.36986	0		1.53846	2.17391	0	0	31.4286	3.57143	5.26316	48.4955	46.6425	45.5197	38.5706	27.4021	8.01527	12.5628	14.2857	7.97546	3.0303	1.96078	12.9032	7.14286		5.88235	51.5152	14.2857	43.3333	44.8183
RDP (%)																	20	0		21.1268	8.86076	0		4.7619	10	12.8205	14.2857	14.2857	8	20	8.47737	0.341297	16.4751	13.9676	10.8696	2.11864	1.75439	3.22581	14.2857	15.7895	10.7143	22.8571	16.129		12.5	15.7895	52.381	0	16.4773
H3 500-800 Orig																	30	2	20	100	190	3	< 5	21	2.7	1.4	3	4	1.7	0.6	6.77	13.2	1.32	4.45	0.76	0.165	0.57	0.09	0.47	0.09	0.28	0.036	0.22	< 0.002	0.4	< 0.5	0.07	15	2.16
H3 500-800 Dup	11.67	2.04	0.98	0.017	0.72	7.97	0.52	1.49	0.074	0.26	< 1	< 1	10	103	16	221	30	2	20	110	190	3	< 5	22	2.6	1.4	2	4	1.5	0.6	5.03	10.1	1.01	3.71	0.61	0.167	0.54	0.1	0.49	0.1	0.29	0.039	0.24	< 0.002	0.5	< 0.5	0.07	16	1.68
H3 500-800 Orig																	70	2	590	880	250	3	9	22	3	1.9	3	5	2	0.4	8.1	16	1.51	5.41	0.8	0.168	0.64	0.1	0.56	0.1	0.29	0.041	0.26	0.044	0.5	1.1	< 0.05	19	2.64
RDP (%)																	0	0	0	4.7619	0	0		2.32558	1.88679	0	20	0	6.25	0	14.7458	13.3047	13.3047	9.06863	10.9489	0.60241	2.7027	5.26316	2.08333	5.26316	1.75439	4	4.34783		11.1111		0	3.22581	12.5
RDP (%)																	40	0	93.4426	77.7778	13.6364	0		0	7.14286	15.1515	20	11.1111	14.2857	20	23.3816	22.6054	19.8413	18.6404	13.4752	0.298507	8.47458	0	6.66667	0	0	2.5	4		0			8.57143	22.2222
H5 <45 Orig	28.13	6.32	4.89	0.077	2.91	17.92	0.74	1.44	0.522	0.53	6	1	57	230	451	1208	370	10	100	550	980	8	7	52	28.6	9.7	15	75	23.1	2.8	42.7	88.5	8.08	30.7	5.96	0.845	5.28	0.85	4.88	0.94	2.77	0.423	2.89	0.462	12.1	17	0.25	39	12.2
H5 <45 Dup																	370	10	100	500	1180	8	8	54	27.9	9.8	14	89	25	2.9	44.7	91.8	8.41	32.2	6.01	0.844	5.22	0.8	4.66	0.93	2.66	0.417	2.73	0.448	12	11.8	0.28	116	12.6
RDP (%)																	0	0	0	4.7619	9.25926	0	6.66667	1.88679	1.23894	0.512821	3.44828	8.53659	3.9501	1.75439	2.28833	1.83028	2.00121	2.38474	0.417711	0.0592066	0.571429	3.0303	2.30608	0.534759	2.02578	0.714286	2.84698	1.53846	0.414938	18.0556	5.66038	49.6774	1.6129
Median	0.0707214	0.484027	0.1321	0.917431	0	0.164926	1.20482	1.0453	1.89873	0	0		0	1.97044	1.16279	0.219298	9.09091	0	6.66667	4.7619	3.75286	0	6.66667	1.71263	2.03035	5.78983	7.27969	7.14186	5.10005	5.01253	7.81254	2.29309	6.58988	5.05114	3.66706	1.0322	1.73189	2.8665	4.48637	2.7972	2.83107	4.38095	4.46149	2.5726	6.27451	15.7895	5.66038	11.7325	13.5295
[truncated: 1 more columns]

## Sheet: Table S4
Road Dust Particle Size Effect on Mineralogy, Chemical Bulk Content and Associated Pollution Assessment and Health Risk Analysis
Navarro-Ciurana, D., Corbella, C., Meroño, D.
Table S4. Quality control measurements
	Median Relative Difference (RPD) (%)*	Mean recovery rates for CRMs (%) **	Relative standard deviation	Number of CRMs	CRMs
SiO2	0.0707214	99.7735	1.10758	9	NIST 694, GBW 07113, NIST 696, SY-4, DNC-1a, BCR-2, BCR-2, BIR-1a, W-2b
Al2O3	0.484027	99.0539	1.52914	9	NIST 694, GBW 07113, NIST 696, SY-4, DNC-1a, BCR-2, BCR-2, BIR-1a, W-2b
Fe2O3(T)	0.1321	99.2332	1.59778	9	NIST 694, GBW 07113, NIST 696, SY-4, DNC-1a, BCR-2, BCR-2, BIR-1a, W-2b
MnO	0.917431	112.588	35.3613	9	NIST 694, GBW 07113, NIST 696, SY-4, DNC-1a, BCR-2, BCR-2, BIR-1a, W-2b
MgO	0	118.398	52.8209	9	NIST 694, GBW 07113, NIST 696, SY-4, DNC-1a, BCR-2, BCR-2, BIR-1a, W-2b
CaO	0.164926	111.948	43.741	9	NIST 694, GBW 07113, NIST 696, SY-4, DNC-1a, BCR-2, BCR-2, BIR-1a, W-2b
Na2O	1.20482	99.1417	2.59539	8	NIST 694, GBW 07113, SY-4, DNC-1a, BCR-2, BCR-2, BIR-1a, W-2b
K2O	1.0453	95.3218	12.1781	9	NIST 694, GBW 07113, SY-4, DNC-1a, BCR-2, BCR-2, BIR-1a, W-2b
TiO2	1.89873	99.9015	2.41624	9	NIST 694, GBW 07113, NIST 696, SY-4, DNC-1a, BCR-2, BCR-2, BIR-1a, W-2b
P2O5	0	89.3824	16.1758	9	NIST 694, GBW 07113, NIST 696, SY-4, DNC-1a, BCR-2, BCR-2, BIR-1a, W-2b
Sc	0	100	0	7	GBW 07113, SY-4, DNC-1a, BCR-2, BCR-2, BIR-1a, W-2b
Be		107.692	10.8786	2	GBW 07113, SY-4
V	0	98.734	6.59328	8	GBW 07113, NIST 696, SY-4, DNC-1a, BCR-2, BCR-2, BIR-1a, W-2b
Sr	1.97044	99.7761	2.64763	7	GBW 07113, SY-4, DNC-1a, BCR-2, BCR-2, BIR-1a, W-2b
Zr	1.16279	95.2183	7.25183	8	GBW 07113, NIST 696, SY-4, DNC-1a, BCR-2, BCR-2, BIR-1a, W-2b
Ba	0.219298	104.831	13.5053	7	GBW 07113, SY-4, DNC-1a, BCR-2, BCR-2, BIR-1a, W-2b
Cr	9.09091	102.978	3.78488	8	BIR-1a, W-2b, ZW-C, REE-1
Co	0	97.8431	5.75925	7	BIR-1a, W-2b, OREAS 101b, USZ 25-2006
Ni	6.66667	98.1234	12.7414	7	BIR-1a, W-2b, USZ 25-2006, REE-1
Cu	4.7619	100.796	2.1672	8	BIR-1a, W-2b, OREAS 101b, REE-1
Zn	3.75286	100.077	2.31074	9	BIR-1a, W-2b, ZW-C, USZ 25-2006, USZ 42-2006
Ga	0	95.7281	3.32737	6	BIR-1a, W-2b, ZW-C
As	6.66667	99.5824	9.79005	4	USZ 42-2006, REE-1
Rb	1.71263	96.4857	6.49355	6	W-2b, NCS DC86318, USZ 42-2006
Y	2.03035	95.2665	5.85621	13	BIR-1a, W-2b, ZW-C, OREAS 101b, USZ 25-2006, USZ 42-2006, REE-1
Nb	5.78983	104.159	6.86101	7	BIR-1a, W-2b, ZW-C, USZ 42-2006
Mo	7.27969	96.0502	7.00454	6	ZW-C, OREAS 101b, USZ 42-2006
Sn	7.14186	101.606	0.851936	2	REE-1
Sb	5.10005	100.189	12.2635	6	BIR-1a, W-2b, ZW-C
Cs	5.01253	99.7973	5.27722	7	W-2b, ZW-C, NCS DC86318, REE-1
La	7.81254	103.619	5.96461	10	BIR-1a, W-2b, ZW-C, OREAS 101b, NCS DC86318, REE-1
Ce	2.29309	102.712	5.84527	10	BIR-1a, W-2b, ZW-C, OREAS 101b, NCS DC86318
Pr	6.58988	100.083	2.60364	8	ZW-C, OREAS 101b, NCS DC86318, REE-1
Nd	5.05114	99.7025	3.89579	10	BIR-1a, W-2b, ZW-C, OREAS 101b, REE-1
Sm	3.66706	101.174	4.32731	13	BIR-1a, W-2b, ZW-C, OREAS 101b, USZ 25-2006, USZ 42-2006, REE-1
Eu	1.0322	100.284	5.51226	13	BIR-1a, W-2b, OREAS 101b, NCS DC86318, USZ 25-2006, USZ 42-2006, REE-1
Gd	1.73189	97.0217	4.04722	6	BIR-1a, ZW-C, REE-1
Tb	2.8665	101.885	4.27787	8	W-2b, OREAS 101b, NCS DC86318, REE-1
Dy	4.48637	102.001	6.97194	8	W-2b, OREAS 101b, USZ 42-2006, REE-1
Ho	2.7972	102.231	3.55797	11	W-2b, ZW-C, OREAS 101b, USZ 42-2006, REE-1
Er	2.83107	98.8251	5.91582	6	W-2b, OREAS 101b, REE-1
Tm	4.38095	98.6734	8.19145	10	W-2b, ZW-C, OREAS 101b, NCS DC86318, REE-1
Yb	4.46149	100.534	4.99112	13	BIR-1a, W-2b, ZW-C, OREAS 101b, USZ 25-2006, USZ 42-2006, REE-1
Lu	2.5726	99.2699	6.9295	10	BIR-1a, W-2b, ZW-C, OREAS 101b, NCS DC86318
Hf	6.27451	103.82	5.95457	8	BIR-1a, W-2b, ZW-C, REE-1
W	15.7895	100.156	1.10485	2	ZW-C
Tl	5.66038	98.3824	1.03986	2	ZW-C
Pb	11.7325	101.33	6.74434	5	ZW-C, USZ 25-2006, USZ 42-2006
Th	13.5295	100.997	5.67249	12	W-2b, ZW-C, OREAS 101b, NCS DC86318, USZ 42-2006, REE-1
U	1.34703	99.2713	4.82703	8	W-2b, ZW-C, OREAS 101b, REE-1
*RPD = 2 × (A-B)/(A+B) × 100, where A is larger than B
**Recovery rate = C(element, measured)/C(element, certified) × 100
																																	8.29145	1.99644	3.43677	4.78609	6.32823	4.92519	4.39505	8.21504	7.32623	1.67092	5.73212	5.42019	24.0795	12.1823	18.3436	14.4736	1.64128

## Sheet: Table S5
Road Dust Particle Size Effect on Mineralogy, Chemical Bulk Content and Associated Pollution Assessment and Health Risk Analysis
Navarro-Ciurana, D., Corbella, C., Meroño, D.
Table S5. X-ray diffraction (XRD) reference patterns data
Mineral	Reference code	Reference
Calcite	01-086-2339	[49]
Quartz	01-083-0539	[50]
Albite	01-083-1466	[51]
Dolomite	01-073-2361	[52]
Anorthite	01-089-1464	[53]
Muscovite	01-072-1503	[54]
Chlorite	01-083-1380	[55]
Orthoclase	01-071-1540	[56]

## Sheet: Table S6
Road Dust Particle Size Effect on Mineralogy, Chemical Bulk Content and Associated Pollution Assessment and Health Risk Analysis
Navarro-Ciurana, D., Corbella, C., Meroño, D.
Table S6. Average reference values for normalization [58].
	Units	Mean	Relative standard deviation
SiO2	wt. %
Al2O3	wt. %	5.3887	2.07557
Fe2O3(T)	wt. %	2.59435	0.942771
MnO	wt. %	0.0513304	0.0237816
MgO	wt. %	1.78783	2.38777
CaO	wt. %	5.8	6.38782
Na2O	wt. %	0.616087	0.615281
K2O	wt. %	2.6787	1.07035
TiO2	wt. %	0.235	0.124275
P2O5	wt. %	0.0711739	0.154618
Sc	mg kg-1	9.33043	3.8034
Be	mg kg-1	1.96364	0.882124
V	mg kg-1	110.174	254.04
Sr	mg kg-1	133.713	81.8631
Zr	mg kg-1	74.6957	51.3176
Ba	mg kg-1	689.783	337.678
Cr	mg kg-1	55.1739	32.264
Co	mg kg-1	8.61739	3.4492
Ni	mg kg-1	24.087	11.837
Cu	mg kg-1	43.1261	49.6921
Zn	mg kg-1	70.6826	47.2968
Ga	mg kg-1	17.6913	6.58538
As	mg kg-1	11.77	8.50292
Rb	mg kg-1	116.591	44.2818
Y	mg kg-1	20.3348	13.1861
Nb	mg kg-1	4.57692	4.35549
Mo	mg kg-1	7.6	5.03494
Sn	mg kg-1	5	4.6821
Sb	mg kg-1	1.42727	1.07391
Cs	mg kg-1	6.80087	4.10877
La	mg kg-1	31.8826	15.8767
Ce	mg kg-1	62.6	31.2162
Pr	mg kg-1	8.85217	4.08555
Nd	mg kg-1	30.3	15.094
Sm	mg kg-1	5.93913	3.72018
Eu	mg kg-1	1.19545	0.649354
Gd	mg kg-1	5.10435	2.80624
Tb	mg kg-1	1.24286	0.618618
Dy	mg kg-1	3.68696	2.05123
Ho	mg kg-1	0.854545	0.453924
Er	mg kg-1	2.37826	1.27206
Tm	mg kg-1	0.363636	0.190381
Yb	mg kg-1	3.19091	1.74431
Lu	mg kg-1	0.519048	0.32364
Hf	mg kg-1	2.12273	1.53754
W	mg kg-1	3.5	1.61637
Tl	mg kg-1	0.696364	0.355729
Pb	mg kg-1	26.5174	19.3371
Th	mg kg-1	12.4739	5.1443
U	mg kg-1	3.85217	7.9369
Vilà, M., Martínez-Lladó, X., 2015. Approaching earth surface geochemical variability from representative samples of geological units: The Congost River basin case study. J. Geochem. Explor. 148, 79-95.

## Sheet: Table S7
Road Dust Particle Size Effect on Mineralogy, Chemical Bulk Content and Associated Pollution Assessment and Health Risk Analysis
Navarro-Ciurana, D., Corbella, C., Meroño, D.
Table S7. RfD (reference dose) and SF (chronic slope factor) reference values [62,68,70,73]
	RfD ingestion	RfD inhalation	RfD dermal	SF ingestion	SF inhalation	SF dermal
	mg kg-1 day-1	mg kg-1 day-1	mg kg-1 day-1
Al	1	0.00143	1
Fe	8.4	2.20E−04	7.00E−02
Mn	4.70E−02	1.43E−05	1.84E−03
V	7.00E−03	7.00E−03	7.00E−05
Sr	0.6		0.12
Ba	0.07	0.000143	0.0049
Cr	3.00E−03	2.86E−05	5.00E−05	0.5	42
Co	2.00E−02	5.71E−06	1.60E−02		9.8
Ni	2.00E−02	2.06E−02	5.40E−03		0.84
Cu	4.00E−02	4.02E−02	1.20E−02
Zn	3.00E−01	3.00E−01	6.00E−02
As	3.00E−04	3.01E−04	1.23E−04	1.5	15.1	3.66
Mo	0.005	0.00495	0.0019
Sb	0.0004	0.0004	8e-06
Tl	3.2e-05		6.4e-06
Pb	3.50E−03	3.52E−03	5.25E−04	0.0085	0.042	8.5e-06
U	0.0006		0.00051

## Sheet: Table S8
Road Dust Particle Size Effect on Mineralogy, Chemical Bulk Content and Associated Pollution Assessment and Health Risk Analysis
Navarro-Ciurana, D., Corbella, C., Meroño, D.
Table S8. Major, minor and trace element concentrations of the different studied road dust samples
Sample	Size (µm)	SiO2	Al2O3	Fe2O3(T)	MnO	MgO	CaO	Na2O	K2O	TiO2	P2O5	LOI	Total	Sc	Be	V	Sr	Zr	Ba	Cr	Co	Ni	Cu	Zn	Ga	As	Rb	Y	Nb	Mo	Sn	Sb	Cs	La	Ce	Pr	Nd	Sm	Eu	Gd	Tb	Dy	Ho	Er	Tm	Yb	Lu	Hf	W
		wt. %	wt. %	wt. %	wt. %	wt. %	wt. %	wt. %	wt. %	wt. %	wt. %	wt. %	wt. %	mg kg-1	mg kg-1	mg kg-1	mg kg-1	mg kg-1	mg kg-1	mg kg-1	mg kg-1	mg kg-1	mg kg-1	mg kg-1	mg kg-1	mg kg-1	mg kg-1	mg kg-1	mg kg-1	mg kg-1	mg kg-1	mg kg-1	mg kg-1	mg kg-1	mg kg-1	mg kg-1	mg kg-1	mg kg-1	mg kg-1	mg kg-1	mg kg-1	mg kg-1	mg kg-1	mg kg-1	mg kg-1	mg kg-1	mg kg-1	mg kg-1	mg kg-1
H1	<45	32.24	6.92	3.84	0.066	2.21	18.3	0.72	1.46	0.508	0.31	32.12	98.7	6	1	57	205	376	722	180	11	60	270	690	8	5	61	24.3	8.7	7	40	13.6	2.8	34	68.6	7.32	28	5.36	0.786	4.45	0.72	4.17	0.81	2.35	0.352	2.39	0.367	8.8	5.3
	45-125	37.15	6.61	3.4	0.048	1.68	19.55	1.1	1.65	0.318	0.21	26.01	97.72	4	1	39	212	230	792	110	5	40	260	450	7	< 5	55	13.9	5.2	4	24	7.3	1.9	22.8	46.3	4.94	18.1	3.4	0.57	2.71	0.41	2.5	0.46	1.37	0.187	1.29	0.185	4.4	3.3
	125-250	39.22	6.26	2.73	0.041	1.3	18.77	1.14	1.66	0.259	0.17	26.38	97.93	4	< 1	34	200	91	903	80	4	30	240	370	7	< 5	57	9.5	4.4	3	17	5.6	1.7	16.5	34.5	3.68	13.4	2.48	0.52	1.94	0.29	1.71	0.32	0.94	0.137	0.85	0.125	1.5	2
	250-500	36.38	5.85	2.62	0.038	1.19	16.5	1.08	1.62	0.244	0.18	32.38	98.07	3	< 1	31	191	66	957	60	3	20	190	400	7	< 5	55	8.1	3.5	2	11	4.6	1.6	12.9	25.9	2.84	10.7	1.96	0.443	1.64	0.24	1.44	0.29	0.85	0.12	0.74	0.108	0.9	1.5
	500-800	30.26	5.02	1.76	0.029	1.11	15.27	0.93	1.37	0.203	0.17	41.77	97.89	3	< 1	27	174	74	718	50	3	< 20	110	360	5	< 5	39	5.8	2.6	2	10	4.9	1.1	8.08	16.2	1.85	6.78	1.29	0.318	1.03	0.16	0.98	0.19	0.56	0.08	0.51	0.07	1	1.1
H2	<45	33.58	7.16	4.17	0.073	2.99	16.71	1.02	1.57	0.562	0.44	30.12	98.4	7	1	57	216	554	928	210	8	70	360	620	9	< 5	59	36.2	10.2	14	42	14.4	2.9	48.3	98.3	9.44	36.2	7.24	0.876	6.17	1.02	6.08	1.22	3.72	0.566	3.7	0.595	12.5	7.1
	45-125	39.05	7.12	3.28	0.053	2.24	15.23	1.3	1.72	0.366	0.26	27.11	97.73	5	1	41	202	375	829	140	5	50	320	450	8	< 5	60	21.4	6.3	10	24	8.9	2.2	29.6	59.6	6.14	23.3	4.66	0.688	3.64	0.61	3.61	0.72	2.21	0.331	2.13	0.334	8	4.2
	125-250	40.86	7.01	3.64	0.05	1.68	14.18	1.43	1.89	0.26	0.23	26.77	98	4	1	32	198	120	869	130	4	50	390	430	8	< 5	63	11	4.8	9	24	7.4	1.9	18.7	37.1	3.89	14.7	2.92	0.532	2.12	0.34	1.98	0.38	1.11	0.157	1.03	0.159	2.2	3.5
	250-500	45.02	7.06	2.68	0.039	1.31	13.64	1.57	2.16	0.172	0.16	26.26	100.1	2	< 1	23	192	43	819	80	3	40	370	230	7	< 5	60	6.1	2.5	6	8	2.8	1.3	10.4	20.1	2.22	8.47	1.61	0.41	1.26	0.19	1.08	0.21	0.62	0.092	0.59	0.085	0.3	2.3
	500-800	42.65	6.62	2.28	0.043	1.19	15.88	1.43	1.92	0.109	0.14	27.34	99.65	2	< 1	20	185	46	556	40	1	< 20	60	350	6	< 5	53	5.5	2.1	4	5	2.6	1	8.49	16.8	2.04	7.31	1.47	0.377	1.17	0.19	1.03	0.2	0.65	0.089	0.53	< 0.002	1.2	1.5
H3	<45	22.56	5.04	4.15	0.066	2.53	16.75	0.58	1.46	0.402	0.46	43.76	97.77	5	< 1	49	207	272	981	260	8	80	530	90	7	5	42	19.3	7.5	11	46	21.6	2.2	29.3	59.4	5.51	20.7	4.07	0.599	3.34	0.56	3.23	0.65	1.89	0.281	1.85	0.289	6.2	7.3
	45-125	28.28	5.17	3.79	0.054	2.3	18.19	0.83	1.44	0.316	0.28	37.52	98.16	4	< 1	37	203	258	912	210	6	70	600	660	6	< 5	44	13.3	5.4	8	44	14.6	1.8	21	43.6	4.2	16	3.05	0.474	2.49	0.39	2.24	0.44	1.32	0.196	1.27	0.198	5.2	4.8
	125-250	27.84	4.75	3.3	0.046	1.66	16.62	0.87	1.5	0.253	0.25	41.35	98.44	3	< 1	31	191	103	823	130	6	40	510	280	5	< 5	41	7.8	3.6	6	24	10.2	1.4	13.3	28.8	2.7	10.6	1.9	0.367	1.51	0.23	1.36	0.25	0.74	0.105	0.66	0.1	1.7	1.7
	250-500	19.25	3.1	1.32	0.023	0.99	11.28	0.72	1.49	0.138	0.24	59.32	97.88	2	< 1	17	145	35	511	80	2	20	170	310	3	< 5	25	3.4	1.9	3	8	3.3	0.7	6.54	13.8	1.37	5.05	0.8	0.173	0.58	0.1	0.53	0.1	0.31	0.045	0.27	0.041	0.3	0.7
	500-800	11.67	2.04	0.98	0.017	0.72	7.97	0.52	1.49	0.074	0.26	66.09	91.84	< 1	< 1	10	103	16	221	30	2	20	100	190	3	< 5	22	2.7	1.4	3	4	1.6	0.6	5.9	11.7	1.16	4.08	0.69	0.166	0.56	0.09	0.48	0.09	0.28	0.038	0.23	< 0.002	0.5	< 0.5
H4	<45	28.85	6.94	4.21	0.075	2.85	19.69	0.64	1.49	0.529	0.35	33.23	98.85	7	1	61	258	238	1182	220	9	60	310	1070	9	7	59	22.6	11	9	40	32.2	3	29.9	60.1	6.3	23.9	4.8	0.728	4.2	0.69	4.11	0.78	2.26	0.33	2.18	0.34	5.9	3.9
	45-125	31.05	6.62	4.32	0.069	2.48	18.14	0.79	1.63	0.461	0.3	32.99	98.84	6	1	54	243	215	1248	170	8	40	320	590	8	< 5	62	16.2	8.8	6	28	21.7	3	23.5	47.2	4.82	18.9	3.66	0.564	2.98	0.49	2.78	0.54	1.58	0.232	1.51	0.233	4.3	3.3
	125-250	30.7	6.27	3.8	0.06	2.01	17.09	0.84	1.78	0.418	0.28	35.33	98.58	5	1	47	250	117	1521	140	6	40	270	820	8	5	65	12.2	6.7	6	23	17.2	2.6	18.3	37.4	3.93	15.6	2.96	0.55	2.52	0.38	2.06	0.41	1.12	0.165	1.13	0.171	2.9	2.4
	250-500	31.18	5.51	3	0.051	1.68	16.51	0.93	1.62	0.391	0.24	36.71	97.82	4	< 1	37	254	77	1708	100	4	30	260	630	7	< 5	58	9	5.3	3	12	11.6	2	14.4	28.8	3.06	11.7	2.2	0.416	1.75	0.27	1.53	0.29	0.84	0.119	0.74	0.113	1.2	3.5
	500-800	33.43	5.64	2.67	0.044	1.66	18.89	1.08	1.66	0.399	0.19	33.94	99.61	3	< 1	28	285	72	2112	80	3	20	120	410	6	< 5	55	7.6	4.7	2	7	5.8	1.6	11.3	22.2	2.52	9.55	1.72	0.382	1.5	0.23	1.29	0.24	0.7	0.103	0.65	0.101	1.1	1.2
H5	<45	28.13	6.32	4.89	0.077	2.91	17.92	0.74	1.44	0.522	0.53	34.4	97.86	6	1	57	230	451	1208	370	10	100	520	1080	8	8	53	28.3	9.8	15	82	24	2.8	43.7	90.1	8.24	31.4	5.99	0.845	5.25	0.83	4.77	0.94	2.72	0.42	2.81	0.455	12	24.8
	45-125	32.07	6.12	4.53	0.068	2.68	18.01	0.95	1.4	0.393	0.35	31.21	97.78	4	1	46	200	287	952	440	8	150	780	600	8	< 5	52	20.5	8.1	11	47	18.8	2.3	23.9	55	4.91	19.4	3.73	0.559	3.07	0.52	3.21	0.66	2.01	0.296	2.03	0.318	5.7	12.4
	125-250	36.41	6.15	4.56	0.068	1.78	16.83	1.09	1.62	0.332	0.29	29.7	98.83	4	< 1	38	189	110	1004	430	6	120	570	770	7	< 5	56	10.3	6.1	8	33	12	2.1	16.7	37.6	3.7	13.4	2.41	0.452	1.97	0.3	1.71	0.34	1.02	0.15	0.94	0.139	1.7	2.5
	250-500	39.54	5.47	3.83	0.054	1.46	15.06	1.37	1.62	0.24	0.23	30.49	99.36	3	< 1	28	177	65	879	390	4	70	520	360	6	< 5	52	7	6.7	4	9	5.3	1.5	10.2	21.8	2.59	9.22	1.6	0.351	1.42	0.2	1.13	0.22	0.62	0.092	0.62	0.096	0.9	2.9
	500-800	35.64	4.96	2.82	0.048	1.52	16.13	1.36	1.44	0.188	0.18	35.05	99.34	2	< 1	23	182	52	736	210	3	50	480	330	5	< 5	45	5.9	3.9	2	5	2.8	1.2	10.6	21.7	2.25	8.43	1.48	0.297	1.22	0.18	1.03	0.19	0.55	0.082	0.56	0.087	0.6	5.9
H6	<45	36.05	7.39	5.37	0.183	2.55	18.35	0.78	1.45	0.663	0.25	24.37	97.41	7	1	72	219	492	1336	490	22	80	1080	2490	9	< 5	57	30.6	16.3	20	95	25.9	2.9	42.4	82.3	8.96	33.4	6.55	1.04	5.34	0.86	5.27	1.01	2.95	0.436	3.05	0.483	10.6	78.3
	45-125	40.8	6.58	3.79	0.113	2.38	18.66	0.82	1.5	0.496	0.18	22.8	98.12	5	1	54	205	277	953	240	15	50	700	1390	8	5	55	19.5	8.2	11	46	23.5	2.4	25.5	50.6	5.64	21.5	4.07	0.748	3.43	0.57	3.34	0.66	1.91	0.286	1.91	0.289	5.2	36
	125-250	41.59	6.22	4.25	0.081	1.95	18.56	0.9	1.61	0.39	0.15	23.14	98.84	4	1	46	199	136	1161	160	9	50	650	1070	8	< 5	59	12.7	8	9	24	21.9	2.1	19.7	38.2	4.24	15.9	3.11	0.579	2.44	0.37	2.16	0.41	1.15	0.171	1.13	0.171	2.4	20.4
	250-500	44.31	5.56	3.77	0.055	1.5	18.71	1.32	1.68	0.295	0.11	21.41	98.73	3	< 1	32	190	71	1462	100	5	40	570	660	6	< 5	57	7.9	28.2	5	22	19.4	1.6	12.5	24.9	2.68	10.1	1.93	0.34	1.75	0.25	1.4	0.27	0.87	0.124	0.82	0.136	1.8	8.6
	500-800	42.92	5.44	3.65	0.048	1.56	21.13	1.3	1.54	0.299	0.13	22.47	100.5	3	< 1	32	199	67	1387	100	4	30	490	470	6	< 5	52	7.9	3.4	6	7	16	1.4	11.1	22.1	2.45	8.98	1.77	0.378	1.62	0.25	1.51	0.29	0.92	0.134	0.76	0.121	1.8	4.3
[truncated: 4 more columns]

## Sheet: Table S9
Road Dust Particle Size Effect on Mineralogy, Chemical Bulk Content and Associated Pollution Assessment and Health Risk Analysis
Navarro-Ciurana, D., Corbella, C., Meroño, D.
Table S9. Mineral phase identification (wt. %) using XRD at each site
Sample	Size (µm)	Quartz	Calcite	Dolomite	Muscovite	Albite	Anorthite	Chlorite	Orthoclase
H1	<45	22	17	4	29	6	18	3	-
	45-125	17	15	6	26	12	20	4	-
	125-250	18	11	1	38	8	19	5	-
	250-500	16	10	2	40	11	17	4	-
	500-800	22	9	3	40	8	15	3	-
H2	<45	16	14	4	30	12	20	3	-
	45-125	14	5	3	31	17	20	3	6
	125-250	13	3	2	30	30	21	1	-
	250-500	28	3	1	48	8	10	1	2
	500-800	9	5	1	38	20	17	3	8
H3	<45	12	18	5	30	8	18	5	4
	45-125	21	12	3	31	7	20	3	3
	125-250	13	9	2	45	6	11	3	11
	250-500	6	3	-	46	5	8	22	11
	500-800	6	9	11	-	17	57	-	-
H4	<45	15	19	6	27	9	19	5	-
	45-125	17	13	4	28	12	20	3	5
	125-250	13	10	3	34	9	19	6	6
	250-500	16	22	3	28	9	20	4	-
	500-800	11	5	2	53	7	12	5	5
H5	<45	15	15	7	30	10	18	5	-
	45-125	10	9	8	31	15	18	3	6
	125-250	14	15	3	27	8	19	6	8
	250-500	6	4	2	36	27	21	4	-
	500-800	18.8	8.9	3	43.6	7.9	12.9	2	3
H6	<45	19	13	6	33	10	15	5	-
	45-125	23	11	8	32	7	14	4	-
	125-250	21	9	13	28	6	17	3	3
	250-500	15	13	6	31	11	17	7	-
	500-800	12	10	3	45	10	14	6	-
Maximum		28	22	13	53	30	57	22	11
Minimum		6	3	1	26	5	8	1	2
Average		15	11	4	35	11	18	5	6
Median		15	10	3	31	9	18	4	6
Standard deviation		5	5	3	7	6	8	4	3
(-) not identified.

## Sheet: Table S10
Road Dust Particle Size Effect on Mineralogy, Chemical Bulk Content and Associated Pollution Assessment and Health Risk Analysis
Navarro-Ciurana, D., Corbella, C., Meroño, D.
Table S10. Average Ex and Igeo values of selected elements in road dusts from study area. Values > 2 (enriched) for EFx and > 1 (polluted) for Igeo are marked in bold
	Enrichment Factor (EFx)							Geo-accumulation Index (Igeo)
	< 45 µm	45-125 µm	125-250 µm	250-500 µm	500-800 µm	< 800 µm		< 45 µm	45-125 µm	125-250 µm	250-500 µm	500-800 µm	< 800 µm
Al2O3	1.0±0.1	1.0±0.1	1.0±0.1	1.0±0.1	1.0±0.1	1.0±0.1		-0.3±0.2	-0.4±0.2	-0.4±0.2	-0.6±0.4	-0.8±0.6	-0.5±0.4
Fe2O3(T)	1.4±0.1	1.3±0.1	1.3±0.2	1.1±0.2	1.0±0.2	1.2±0.2		0.2±0.2	0.0±0.2	-0.1±0.3	-0.5±0.6	-0.8±0.7	-0.3±0.5
MnO	1.4±0.6	1.1±0.4	1.0±0.2	0.9±0.1	0.8±0.1	1.0±0.4		0.1±0.6	-0.3±0.4	-0.5±0.4	-0.9±0.5	-1.1±0.6	-0.5±0.6
MgO	1.2±0.1	1.1±0.1	0.9±0.1	0.8±0.1	0.8±0.1	1.0±0.2		0.0±0.2	-0.2±0.2	-0.6±0.2	-1.0±0.3	-1.1±0.5	-0.6±0.5
CaO	2.5±0.2	2.7±0.3	2.7±0.4	2.8±0.4	3.1±0.3	2.7±0.4		1.0±0.1	1.0±0.1	1.0±0.1	0.8±0.3	0.8±0.5	0.9±0.3
Na2O	1.0±0.1	1.3±0.3	1.5±0.3	1.9±0.3	2.0±0.2	1.6±0.5		-0.3±0.3	0.0±0.3	0.2±0.3	0.3±0.4	0.2±0.5	0.1±0.4
K2O	0.4±0.0	0.5±0.0	0.6±0.0	0.7±0.1	0.7±0.3	0.6±0.2		-1.4±0.0	-1.4±0.1	-1.3±0.1	-1.3±0.2	-1.4±0.2	-1.3±0.1
TiO2	1.8±0.2	1.4±0.2	1.2±0.2	1.1±0.3	1.0±0.4	1.3±0.4		0.6±0.2	0.1±0.3	-0.2±0.3	-0.6±0.5	-1.0±0.9	-0.2±0.7
P2O5	4.4±1.3	3.2±0.7	2.9±0.7	3.0±1.5	3.4±2.3	3.4±1.4		1.8±0.4	1.3±0.4	1.1±0.4	0.8±0.4	0.7±0.4	1.1±0.5
Sc	0.5±0.0	0.4±0.1	0.4±0.0	0.3±0.1	0.3±0.1	0.4±0.1		-1.2±0.2	-1.6±0.2	-1.8±0.2	-2.3±0.4	-2.5±0.3	-1.9±0.6
Be	0.4±0.0	0.4±0.0	0.4±0.0			0.4±0.0		-1.6±0.0	-1.6±0.0	-1.6±0.0			-1.6±0.0
V	0.4±0.0	0.3±0.0	0.3±0.0	0.3±0.1	0.2±0.1	0.3±0.1		-1.5±0.2	-1.9±0.2	-2.1±0.3	-2.6±0.4	-2.9±0.6	-2.2±0.6
Sr	1.3±0.1	1.3±0.1	1.4±0.2	1.5±0.3	1.6±0.3	1.4±0.2		0.1±0.1	0.1±0.1	0.0±0.1	-0.1±0.3	-0.2±0.5	0.0±0.3
Zr	4.2±1.1	3.1±0.6	1.4±0.1	0.8±0.2	0.8±0.3	2.1±1.5		1.8±0.5	1.3±0.3	0.0±0.2	-1.0±0.5	-1.2±0.8	0.2±1.3
Ba	1.2±0.2	1.2±0.2	1.4±0.3	1.6±0.6	1.5±0.9	1.4±0.5		0.0±0.3	-0.1±0.2	0.0±0.3	-0.1±0.6	-0.4±1.1	-0.1±0.6
Cr	4.1±1.5	3.4±1.7	2.9±1.9	2.5±2.1	1.7±1.2	2.9±1.8		1.7±0.5	1.2±0.7	0.9±0.8	0.4±1.0	-0.3±1.0	0.8±1.0
Co	1.0±0.4	0.8±0.4	0.6±0.2	0.4±0.1	0.4±0.1	0.6±0.4		-0.3±0.5	-0.8±0.6	-1.2±0.4	-1.9±0.5	-2.4±0.7	-1.3±0.9
Ni	2.5±0.5	2.4±1.4	2.0±1.1	1.5±0.6	1.5±0.6	2.0±1.0		1.0±0.3	0.7±0.7	0.4±0.7	-0.1±0.7	-0.4±0.6	0.4±0.8
Cu	9.3±4.9	9.9±4.5	9.2±3.5	8.1±3.1	5.9±4.5	8.5±4.1		2.8±0.7	2.8±0.7	2.7±0.6	2.3±0.7	1.3±1.3	2.4±1.0
Zn	10.8±8.2	8.3±4.3	7.8±3.5	6.4±2.4	5.7±0.7	7.8±4.6		2.7±1.6	2.6±0.6	2.4±0.8	1.9±0.6	1.7±0.4	2.3±0.9
Ga	0.4±0.0	0.4±0.0	0.4±0.0	0.3±0.0	0.3±0.0	0.4±0.0		-1.7±0.1	-1.8±0.2	-1.9±0.3	-2.2±0.5	-2.4±0.4	-2.0±0.4
As	0.4±0.1	0.4	0.4			0.4±0.1		-1.5±0.3	-1.8	-1.8			-1.6±0.3
Rb	0.4±0.0	0.4±0.0	0.4±0.0	0.4±0.1	0.4±0.0	0.4±0.0		-1.7±0.2	-1.7±0.2	-1.6±0.2	-1.8±0.5	-2.0±0.5	-1.8±0.4
Y	1.0±0.2	0.7±0.1	0.5±0.1	0.3±0.1	0.3±0.0	0.6±0.3		-0.2±0.3	-0.8±0.3	-1.5±0.3	-2.2±0.5	-2.4±0.6	-1.4±0.9
Nb	1.8±0.4	1.3±0.2	1.1±0.3	1.7±2.0	0.7±0.2	1.3±1.0		0.6±0.4	0.0±0.3	-0.3±0.4	-0.4±1.4	-1.3±0.6	-0.3±0.9
Mo	1.3±0.4	0.9±0.3	0.8±0.2	0.5±0.2	0.5±0.3	0.8±0.4		0.1±0.5	-0.5±0.6	-0.8±0.6	-1.7±0.6	-2.0±0.7	-1.0±0.9
Sn	9.0±3.4	6.1±2.0	4.4±0.8	2.4±1.0	1.5±0.6	4.7±3.2		2.8±0.6	2.2±0.5	1.7±0.3	0.5±0.6	-0.3±0.5	1.4±1.2
Sb	12.2±3.9	9.4±3.8	7.8±3.6	5.6±4.1	4.3±3.4	7.8±4.5		3.3±0.5	2.8±0.7	2.4±0.7	1.5±1.1	1.0±1.2	2.2±1.2
Cs	0.3±0.0	0.3±0.0	0.3±0.0	0.2±0.0	0.2±0.0	0.3±0.1		-1.9±0.2	-2.2±0.3	-2.4±0.3	-2.9±0.5	-3.2±0.5	-2.5±0.6
La	0.9±0.1	0.7±0.1	0.5±0.0	0.4±0.1	0.3±0.0	0.6±0.2		-0.4±0.3	-1.0±0.2	-1.5±0.2	-2.1±0.4	-2.4±0.4	-1.5±0.8
Ce	1.0±0.2	0.7±0.1	0.5±0.0	0.4±0.1	0.3±0.0	0.6±0.2		-0.3±0.3	-0.9±0.2	-1.4±0.2	-2.1±0.4	-2.4±0.4	-1.4±0.8
Pr	0.7±0.1	0.5±0.1	0.4±0.0	0.3±0.0	0.3±0.0	0.4±0.2		-0.8±0.3	-1.4±0.2	-1.9±0.2	-2.5±0.4	-2.7±0.4	-1.9±0.8
Nd	0.8±0.1	0.5±0.1	0.4±0.0	0.3±0.1	0.3±0.0	0.5±0.2		-0.7±0.3	-1.2±0.2	-1.7±0.2	-2.4±0.4	-2.6±0.4	-1.7±0.8
Sm	0.8±0.1	0.5±0.1	0.4±0.0	0.3±0.1	0.3±0.0	0.4±0.2		-0.7±0.3	-1.3±0.2	-1.8±0.3	-2.5±0.5	-2.7±0.5	-1.8±0.8
Eu	0.5±0.1	0.4±0.1	0.4±0.0	0.3±0.1	0.3±0.0	0.4±0.1		-1.2±0.3	-1.6±0.2	-1.9±0.2	-2.4±0.5	-2.5±0.5	-1.9±0.6
Gd	0.7±0.1	0.5±0.1	0.4±0.0	0.3±0.1	0.3±0.0	0.4±0.2		-0.7±0.3	-1.3±0.2	-1.9±0.3	-2.5±0.6	-2.8±0.5	-1.8±0.9
Tb	0.5±0.1	0.3±0.0	0.2±0.0	0.2±0.0	0.2±0.0	0.3±0.1		-1.3±0.3	-1.9±0.3	-2.6±0.3	-3.2±0.5	-3.4±0.5	-2.5±0.9
Dy	1.0±0.1	0.7±0.1	0.4±0.0	0.3±0.1	0.3±0.0	0.6±0.3		-0.3±0.3	-0.9±0.3	-1.6±0.2	-2.3±0.6	-2.5±0.6	-1.5±0.9
Ho	0.8±0.1	0.6±0.1	0.4±0.0	0.3±0.1	0.3±0.0	0.5±0.2		-0.5±0.3	-1.2±0.3	-1.9±0.3	-2.6±0.6	-2.8±0.6	-1.8±0.9
Er	0.9±0.2	0.6±0.1	0.4±0.0	0.3±0.1	0.3±0.0	0.5±0.2		-0.5±0.3	-1.1±0.3	-1.8±0.2	-2.5±0.6	-2.6±0.6	-1.7±0.9
Tm	0.9±0.2	0.6±0.1	0.4±0.0	0.3±0.1	0.3±0.0	0.5±0.2		-0.5±0.4	-1.1±0.3	-1.9±0.3	-2.5±0.6	-2.7±0.6	-1.8±1.0
Yb	0.7±0.1	0.4±0.1	0.3±0.0	0.2±0.0	0.2±0.0	0.4±0.2		-0.9±0.4	-1.5±0.3	-2.3±0.3	-3.0±0.6	-3.2±0.6	-2.2±1.0
Lu	0.6±0.1	0.4±0.1	0.2±0.0	0.2±0.0	0.2±0.0	0.3±0.2		-0.9±0.4	-1.6±0.4	-2.5±0.3	-3.1±0.6	-3.1±0.3	-2.2±0.9
∑REE	0.9±0.1	0.6±0.1	0.5±0.0	0.3±0.1	0.3±0.0	0.5±0.2		-0.5±0.3	-1.1±0.2	-1.6±0.2	-2.2±0.4	-2.5±0.4	-1.6±0.8
Hf	3.4±0.9	2.2±0.5	0.9±0.2	0.4±0.2	0.6±0.2	1.5±1.3		1.5±0.5	0.7±0.3	-0.7±0.4	-2.1±1.1	-1.8±0.7	-0.5±1.5
W	4.5±6.0	2.6±3.1	1.4±1.8	0.9±0.7	0.8±0.6	2.1±3.3		1.1±1.6	0.4±1.4	-0.6±1.3	-1.1±1.2	-1.3±1.1	-0.3±1.6
Tl	0.3±0.2	0.3±0.1	0.3±0.1	0.3±0.2	0.4±0.2	0.3±0.1		-2.6±1.3	-2.2±0.5	-2.1±0.6	-2.4±0.9	-2.4±0.9	-2.3±0.9
Pb	1.6±0.8	1.0±0.7	1.1±0.5	0.9±0.8	1.3±1.0	1.2±0.8		0.3±0.8	-0.7±1.0	-0.5±0.8	-1.1±1.0	-0.8±1.3	-0.6±1.1
Th	0.7±0.1	0.5±0.1	0.4±0.0	0.3±0.1	0.3±0.0	0.4±0.2		-0.8±0.4	-1.4±0.3	-1.9±0.3	-2.5±0.5	-2.7±0.4	-1.9±0.8
U	0.7±0.1	0.4±0.0	0.4±0.0	0.3±0.1	0.3±0.1	0.4±0.1		-0.9±0.3	-1.5±0.2	-1.9±0.3	-2.4±0.7	-2.5±0.6	-1.8±0.7

[truncated: 5 more sheets: Table S11, Table S12, Table S13, Table S14, Table S15]
